# Supplementary material for: Comprehensive characterization of the effect of mineralocorticoid receptor antagonism with spironolactone on the renin-angiotensin-aldosterone system in healthy dogs
Source: PLoS One. 2024 Feb 23;19(2):e0298030. doi: 10.1371/journal.pone.0298030 (PMC10890738; doi:10.1371/journal.pone.0298030)
Supplement: S1 Data — Data includes dog identification number, spironolactone dose, average blood pressure, complete blood count and serum biochemical profile values, and RAS-Fingerprint™ analytes. Footnotes: aSpironolactone, 25mg tablets, NorthStar Healthcare ULC, bRAS-Fingerprint™, Attoquant Diagnostics, Vienna, Austria. (XLSX) [file pone.0298030.s001.xlsx]

## Sheet: Day 0
Dog	Spironolactone Dose	Avg BP	WBC (x10^3)	RBC (x10^6)	Hb (gm/dL)	HCT (%)	MCV (fl)	MCH (pg)	MCHC (gm/dL)	RDW (%)	Platelet (x10^3)	MPV (fl)	Neutrophil (x10^3)	Bands (x10^3)	Lymphoctye (x10^3)	Monocyte (x10^3)	Eosinophil (x10^3)	Basophils (x10^3)	Sodium (mEq/L)	Potassium (mEq/L)	Chloride (mEq/L)	Bicarbonate (mEq/L)	Calcium (mg/dL)	Phosphorus (mg/dL)	Magnesum (mg/dL)	BUN (mg/dL)	Creat (mg/dL)	Glucose (mg/dL)	TP (mg/dL)	Albumin (mg/dL)	Alk Phos (IU/L)	ALT (IU/L)	CK (IU/L)	Tbili (mg/dL)	Cholestrol (mg/dL)	Triglycerides (mg/dL)	Anion Gap	Globulin (mg/dL)	Ang II (1-8) pmol/L @ 7AM	Ang (1-7) pmol/L @ 7AM	Ang I (1-10) pmol/L @ 7AM	Ang III (2-8) pmol/L @ 7AM	Ang (1-5) pmol/L @ 7AM	Ang IV (3-8) pmol/L @ 7AM	Aldosterone pmol/L @ 7AM	AA2-ratio (pmol/L/pmol/L) @ 7AM	PRA-S pmol/L @ 7AM	ACE-S (pmol/L/pmol/L) @ 7AM	ALT-S (pmol/L/pmol/L) @ 7AM
1	0	134	9.78	6.81	15.6	47.7	70.1	22.9	32.7	12.9	251	8.8	6.65	0	1.56	0.68	0.88	0	140	4.2	112	24	10.2	3.6	1.67	12	0.6	96	6.1	3.2	87	35	87	0.12	178	40	9	2.9	127.2	45.9	197.2	28.4	124.9	41.4	16.1	0.13	324.4	0.65	0.34
2	0	139.8	4.86	7.54	17.9	54.1	71.7	23.7	33.1	13	245	7.8	3.26	0.0486	0.78	0.1	0.68	0	142	4.2	115	19	10	4.9*	1.92	13	0.6	99	6.8*	3.9*	25	39	559*	1.99*	187	46	12	2.9*	51	26.5	114.3	5.4	23.4	4	<10	<0,20	165.3	0.45	0.23
3	0	138.4	5.38	6.53	15.7	47.1	72	24	33.4	13.2	321	8	3.44	0.1076	1.51	0.22	0.11	0	139	4.4	114	22	10	3.9	1.95	10	0.7	103	5.9	3.1	43	49	91	0.13	202	35	7	2.8	74.4	42.1	154.8	10.4	58.7	18	<10	<0,13	229.2	0.48	0.31
4	0	130.8	4.69	7.1	17	50.4	71	23.9	33.7	13.8	221	8.3	3.1	0	1.17	0.28	0.14	0	139	4.2	113	21	10.5	4.2	1.92	12	0.7	97	5.6	3.2	58	31	76	0.19	163	33	9	2.4	32.6	13.8	51.3	6.1	33.3	9.8	16.4	0.5	83.8	0.63	0.36
5	0	124	5.41	6.99	16.3	49.2	70.4	23.3	33.1	12.8	279	8.7	3.52	0	1.41	0.22	0.27	0	139	4	114	22	9.7	3.1	1.78	11	0.7	98	6.1	3.3	50	48	90	0.18	183	45	7	2.8	35.1	14.1	48.5	4	16.2	6.8	39.9	1.14	83.6	0.72	0.27
6	0	109.6	5.31	6.4	14.8	43.7	68.8	23.2	33.9	13.8	263	8.1	3.5	0	1.12	0.37	0.32	0	137	3.7	107	27	10.3	2.9	2.25	14	0.6	105	6.2	3.6	67	34	52	0.17	241	29	7	2.6	97.6	51.9	220.1	19.5	78.4	33.7	93.6	0.96	317.7	0.44	0.29
7	0	142.2	7.75	5.99	14.8	44.9	75	24.6	32.9	13.3	441	8.9	5.81	0.0775	1.16	0.47	0.23	0	141	4.6	119	18	9.8	4.3	1.83	11	0.5	92	5.9	3.2	58	63	229	0.19	174	40	9	2.7	28.1	18.9	58.4	4.5	12	6.4	<10	<0,36	86.5	0.48	0.26
8	0	159.2	7.13	6.7	16.2	48.7	72.2	24.1	33.2	13.5	368	7.7	4.49	0.1426	2	0.29	0.21	0	142	4.2	114	24	10.3	4.1	1.93	11	0.8	103	6.1	3.4	50	50	94	0.14	145	49	8	2.7	71.2	72.7	168.2	6.9	76.6	13.5	<10	<0,14	239.4	0.42	0.38
9	0	132.8	9.01	6.84	15.9	47.5	69.5	23.3	33.5	12.5	229	9.1	7.03	0.0901	1.08	0.72	0.09	0	139	4.2	115	18	10.1	4	1.88	11	0.6	108	6	3.2	46	55	97	0.19	155	32	10	2.8	39.6	14	77.5	4.2	23.3	11	23.9	0.6	117.1	0.51	0.24
10	0	134	6.43	6.64	16.9	50.1	75.4	25.4	33.7	13	324	8.3	3.99	0.1929	1.8	0.13	0.32	0	141	4.2	118	19	10.2	3.7	2.08	13	0.7	107	6.3	3.7	93	63	100	0.24	184	36	8	2.6	28.1	7.8	30.6	3.3	15.6	4.2	<10	<0,36	58.7	0.92	0.28
[truncated: 11 more columns]

## Sheet: Day 7
Dog	Spironolactone Dose (mg/kg)	Treatment Group	Average BP (mmHg)	WBC (x10^3)	RBC (x10^6)	Hb (gm/dL)	HCT (%)	MCV (fl)	MCH (pg)	MCHC (gm/dL)	RDW (%)	Platelet (x10^3)	MPV (fl)	Neutrophil (x10^3)	Bands (x10^3)	Lymphoctye (x10^3)	Monocyte (x10^3)	Eosinophil (x10^3)	Basophils (x10^3)	Sodium (mEq/L)	Potassium (mEq/L)	Chloride (mEq/L)	Bicarbonate (mEq/L)	Calcium (mg/dL)	Phosphorus (mg/dL)	Magnesum (mg/dL)	BUN (mg/dL)	Creat (mg/dL)	Glucose (mg/dL)	TP (mg/dL)	Albumin (mg/dL)	Alk Phos (IU/L)	ALT (IU/L)	CK (IU/L)	Tbili (mg/dL)	Cholestrol (mg/dL)	Triglycerides (mg/dL)	Anion Gap	Globulin (mg/dL)	Ang II (1-8) pmol/L @ 7AM	Ang (1-7) pmol/L @ 7AM	Ang I (1-10) pmol/L @ 7AM	Ang III (2-8) pmol/L @ 7AM	Ang (1-5) pmol/L @ 7AM	Ang IV (3-8) pmol/L @ 7AM	Aldosterone pmol/L @ 7AM	AA2-ratio (pmol/L/pmol/L) @ 7AM	PRA-S pmol/L @ 7AM	ACE-S (pmol/L/pmol/L) @ 7AM
1	2	A	136.4	n/a	n/a	n/a	n/a	n/a	n/a	n/a	n/a	n/a	n/a	n/a	n/a	n/a	n/a	n/a	n/a	143	4.3	114	21	10.3	4.1	1.62	11	0.6	94	6.3	3.3	106	34	63	0.14	196	35	12	3	54.2	23.6	75.3	10.2	51.9	14.2	36.1	0.67	129.5	0.72
2	4	B	139.6	6.06	7.54	17.9	53	70.4	23.7	33.7	13.6	301	7.3	3.94	0	1.27	0.48	0.36	0	142	4.4	112	24	10.7	4.6	2.04	11	0.7	84	5.8	3.3	91	33	64	0.16	212	41	10	2.5	68.7	28.6	131.9	16.8	60.2	29.4	48.7	0.71	200.6	0.52
3	2	A	135	n/a	n/a	n/a	n/a	n/a	n/a	n/a	n/a	n/a	n/a	n/a	n/a	n/a	n/a	n/a	n/a	143	4.4	116	21	10	4.1	1.92	9	0.7	91	6	3.2	52	48	78	0.14	212	36	10	2.8	102.8	44.2	203.7	14	83.8	30.1	45.8	0.45	306.5	0.5
4	4	B	137.2	6.08	7.9	18.4	56.2	71.2	23.3	32.7	13.5	217	7.8	3.95	0	1.58	0.43	0.12	0	141	4.3	112	22	10.4	3.9	2.01	12	0.7	95	5.7	3.3	63	35	89	0.19	161	32	11	2.4	60.9	33.6	98.2	10.5	55.3	16.6	41.3	0.68	159.1	0.62
5	2	A	153.6	n/a	n/a	n/a	n/a	n/a	n/a	n/a	n/a	n/a	n/a	n/a	n/a	n/a	n/a	n/a	n/a	143	4.2	115	21	10.1	4	1.85	11	0.7	98	6.1	3.3	55	47	51	0.15	207	43	11	2.8	25.9	11.6	41	3.6	20.1	6	28.6	1.11	66.9	0.63
6	4	B	109	7.74	6.64	15.3	46.7	70.4	23.1	32.8	13.4	281	8.1	4.88	0	1.94	0.62	0.31	0	142	4.2	113	22	10.3	3.9	1.93	11	0.5	97	5.9	3.3	66	31	42	0.14	235	45	11	2.6	28.4	21.6	62.6	6.1	21.4	9.8	21.1	0.74	90.9	0.45
7	2	A	126.4	n/a	n/a	n/a	n/a	n/a	n/a	n/a	n/a	n/a	n/a	n/a	n/a	n/a	n/a	n/a	n/a	144	4.7	115	24	9.8	4.2	1.75	10	0.5	94	6	3.2	65	63	249	0.34	165	43	10	2.8	22.7	8.9	40.1	2.3	7.1	3.6	<10	<0,44	62.8	0.57
8	4	B	120	7.36	7.07	16.7	51.6	72.9	23.7	32.4	13.7	386	7.3	5	0	2.13	0.22	0	0	146	4.3	115	23	10.4	4.5	1.96	12	0.8	104	6.1	3.4	55	46	84	0.12	144	50	12	2.7	32.4	40.2	87	4	46.1	8.2	11.3	0.35	119.3	0.37
9	4	B	118.4	8.64	7.13	16.4	49.2	69	23	33.3	12.5	258	8.4	5.96	0	2.07	0.09	0.52	0	141	4.3	116	20	10.2	4	1.76	11	0.6	102	5.8	3.2	49	45	86	0.15	166	28	9	2.6	56	29.6	113.5	7.7	37.2	15.6	73.6	1.31	169.6	0.49
10	2	A	147.6	n/a	n/a	n/a	n/a	n/a	n/a	n/a	n/a	n/a	n/a	n/a	n/a	n/a	n/a	n/a	n/a	148	5.1	118	24	10.9	4	2	13	0.7	110	6.4	3.8	102	58	78	0.24	197	44	11	2.6	40.1	20.7	68.3	5.6	33.3	6.7	<10	<0,25	108.3	0.59
[truncated: 12 more columns]

## Sheet: Day 21
Dog	Spironolactone Dose	Average BP (mmHg)	Sodium (mEq/L)	Potassium (mEq/L)	Chloride (mEq/L)	Bicarbonate (mEq/L)	Calcium (mg/dL)	Phosphorus (mg/dL)	Magnesum (mg/dL)	BUN (mg/dL)	Creat (mg/dL)	Glucose (mg/dL)	TP (mg/dL)	Albumin (mg/dL)	Alk Phos (IU/L)	ALT (IU/L)	CK (IU/L)	Tbili (mg/dL)	Cholestrol (mg/dL)	Triglycerides (mg/dL)	Anion Gap	Globulin (mg/dL)	Ang II (1-8) pmol/L @ 7AM	Ang (1-7) pmol/L @ 7AM	Ang I (1-10) pmol/L @ 7AM	Ang III (2-8) pmol/L @ 7AM	Ang (1-5) pmol/L @ 7AM	Ang IV (3-8) pmol/L @ 7AM	Aldosterone pmol/L @ 7AM	AA2-ratio (pmol/L/pmol/L) @ 7AM	PRA-S pmol/L @ 7AM	ACE-S (pmol/L/pmol/L) @ 7AM	ALT-S (pmol/L/pmol/L) @ 7AM	Ang II (1-8) pmol/L @ 12PM	Ang (1-7) pmol/L @ 12PM	Ang I (1-10) pmol/L @ 12PM	Ang III (2-8) pmol/L @ 12PM	Ang (1-5) pmol/L @ 12PM	Ang IV (3-8) pmol/L @ 12PM	Aldosterone pmol/L @ 12PM	AA2-ratio (pmol/L/pmol/L) @ 12PM	PRA-S pmol/L @ 12PM	ACE-S (pmol/L/pmol/L) @ 12PM	ALT-S (pmol/L/pmol/L) @ 12PM
1	0	110	142	4	111	23	11	4.5	1.85	12	0.7	96	6.4	3.4	117	36	62	0.18	201	39	12	3	27.8	8.1	40.7	4.7	16.4	7.7	10.9	0.39	68.6	0.68	0.26	94.9396	50.036	171.535	16.1554	51.0476	21.9008	53.0688	0.558974	266.475	0.55347	0.275014
2	0	146.8	142	4.4	114	22	10.3	4.4	2.13	11	0.7	89	5.7	3.3	82	40	56	0.14	226	53	10	2.4	82.3	45.4	129.9	17.6	69.8	30	45.3	0.55	212.1	0.63	0.35	80.5892	35.7477	154.189	20	46.4707	23.2581	<10	<0,12	234.778	0.522665	0.259367
3	0	153.2	142	4.3	114	22	10	4.1	1.94	11	0.7	102	5.8	3.1	58	41	77	0.17	208	30	10	2.7	89.4	39.4	169.2	11.2	65.4	22.8	48.7	0.54	258.7	0.53	0.29	47.78	35.3533	97.6435	6.63187	28.0734	16.2192	10.6403	0.222694	145.423	0.489331	0.303695
4	0	119.2	140	4.7	111	22	11	5.9	2.19	13	0.7	99	5.7	3.3	69	32	73	0.21	166	40	12	2.4	20.2	<3,0	26	<2,5	9.9	4	22.8	1.13	46.2	0.78	0.2	26.9491	11.8906	60.2754	5.50349	20.0737	9.05551	<10	<0,37	87.2245	0.4471	0.268182
5	0	139.6	143	4	115	20	10.5	3.8	1.86	11	0.6	98	6.1	3.4	61	46	52	0.18	216	51	12	2.7	24	14.9	37.3	2.3	15.9	5.2	<10	<0,42	61.4	0.64	0.33	27.6524	15.4001	53.1271	5.03358	14.8261	7.84593	<10	<0,36	80.7794	0.520495	0.272294
6	0	114.8	143	4.1	113	24	10.9	3.7	1.98	12	0.5	94	6	3.5	61	30	45	0.16	250	48	10	2.5	36	25.4	88.8	6.7	25.3	16.9	10.6	0.29	124.8	0.41	0.29	54.0282	27.1156	127.426	15.2244	27.5199	23.9534	41.7444	0.77264	181.454	0.423997	0.231418
7	0	130.4	143	4.4	116	22	10.2	3.9	1.89	12	0.6	95	5.8	3.2	84	76	103	0.21	168	35	9	2.6	56.3	28.9	120.4	3.7	45.2	11.3	16	0.28	176.7	0.47	0.3	38.7603	22.968	83.0056	5.81804	23.7784	11.4368	15.8364	0.408572	121.766	0.46696	0.277406
8	0	140.8	148	4.1	118	25	10.5	4.9	1.88	14	0.8	108	5.7	3.2	58	45	75	0.16	135	69	9	2.5	22.1	21.4	47.9	<2,5	23.2	4	<10	<0,45	69.9	0.46	0.39	24.7664	14.6306	74.2297	4.67356	21.5367	6.35885	<10	<0,40	98.9961	0.333646	0.267582
9	0	125.6	141	4.4	113	22	10.7	4.3	1.95	12	0.6	108	6	3.3	71	42	70	0.24	190	37	10	2.7	38.7	14.2	77.6	5.5	25.1	12.6	40.8	1.06	116.3	0.5	0.25	29.6329	12.6622	63.3491	5.7971	16.8665	8.71138	11.6848	0.394317	92.982	0.467772	0.241029
10	0	125.2	145	4.4	120	18	10.4	4.1	1.82	13	0.7	112	6.2	3.7	104	53	77	0.2	204	72	11	2.5	18.2	8.1	22.5	2.2	17.6	4.6	<10	<0,55	40.7	0.81	0.39	15.6231	14.1278	28.2107	<2,5	14.0886	4.2604	15.3123	0.980107	43.8339	0.553801	0.39162

## Sheet: Day 28
Dog	Spironolactone Dose	Treatment Group	Average BP (mmHg)	WBC (x10^3)	RBC (x10^6)	Hb (gm/dL)	HCT (%)	MCV (fl)	MCH (pg)	MCHC (gm/dL)	RDW (%)	Platelet (x10^3)	MPV (fl)	Neutrophil (x10^3)	Bands (x10^3)	Lymphoctye (x10^3)	Monocyte (x10^3)	Eosinophil (x10^3)	Basophils (x10^3)	Sodium (mEq/L)	Potassium (mEq/L)	Chloride (mEq/L)	Bicarbonate (mEq/L)	Calcium (mg/dL)	Phosphorus (mg/dL)	Magnesum (mg/dL)	BUN (mg/dL)	Creat (mg/dL)	Glucose (mg/dL)	TP (mg/dL)	Albumin (mg/dL)	Alk Phos (IU/L)	ALT (IU/L)	CK (IU/L)	Tbili (mg/dL)	Cholestrol (mg/dL)	Triglycerides (mg/dL)	Anion Gap	Globulin (mg/dL)	Ang II (1-8) pmol/L @ 7AM	Ang (1-7) pmol/L @ 7AM	Ang I (1-10) pmol/L @ 7AM	Ang III (2-8) pmol/L @ 7AM	Ang (1-5) pmol/L @ 7AM	Ang IV (3-8) pmol/L @ 7AM	Aldosterone pmol/L @ 7AM	AA2-ratio (pmol/L/pmol/L) @ 7AM	PRA-S pmol/L @ 7AM	ACE-S (pmol/L/pmol/L) @ 7AM
1	4	B	115.6	9.7	7.11	16.4	49.3	69.5	23	33.2	13.5	289	8.6	7.08	0	1.65	0.58	0.39	0	141	4.4	112	24	10.8	3.9	1.77	12	0.7	95	6.4	3.4	116	37	134	0.16	196	37	9	3	208.2	68.1	284.1	24.5	185.5	55.2	41.8	0.2	492.3	0.73
2	2	A	154	n/a	n/a	n/a	n/a	n/a	n/a	n/a	n/a	n/a	n/a	n/a	n/a	n/a	n/a	n/a	n/a	141	4.1	114	23	10.6	4	2.09	10	0.7	79	5.8	3.3	73	38	84	0.18	208	39	8	2.5	99.5	51.1	168.7	21.9	85.4	35.1	11.5	0.12	268.2	0.59
3	4	B	139.6	6.51	6.48	15.7	46.6	72	24.2	33.7	13.5	373	8.3	3.84	0	2.02	0.2	0.46	0	140	4.3	115	22	10.3	4.1	1.9	11	0.7	89	5.8	3	64	40	72	0.14	202	35	7	2.8	79.6	38.9	162.9	10.9	63.2	22.1	77.8	0.98	242.5	0.49
4	2	A	140	n/a	n/a	n/a	n/a	n/a	n/a	n/a	n/a	n/a	n/a	n/a	n/a	n/a	n/a	n/a	n/a	139	4.1	112	23	10.5	4.3	1.89	13	0.8	92	5.7	3.1	68	33	64	0.2	156	37	8	2.6	33.4	18.6	67.7	4.4	40.3	10	60.7	1.82	101.1	0.49
5	4	B	139.2	6.63	7.63	18	54.2	70.9	23.5	33.2	13.6	303	8.1	4.64	0.0663	1.52	0.27	0.13	0	143	3.9	114	22	10.7	4	2	10	0.7	94	6.3	3.5	65	55	66	0.18	211	38	11	2.8	37.2	11.8	48.7	3.3	23.1	7.5	10.5	0.28	85.8	0.76
6	2	A	114	n/a	n/a	n/a	n/a	n/a	n/a	n/a	n/a	n/a	n/a	n/a	n/a	n/a	n/a	n/a	n/a	143	4.2	112	24	10.8	3.4	1.93	11	0.6	92	6.2	3.6	67	33	47	0.17	250	43	8	2.6	80.7	34.1	182	16.4	59.1	29.4	82.8	1.03	262.7	0.44
7	4	B	150.4	6.23	6.58	16.4	49.7	75.5	25	33.1	13.7	405	8.2	4.17	0	1.18	0.37	0.5	0	142	4.2	116	23	10.3	4	1.88	11	0.6	92	5.8	3.2	81	66	102	0.18	161	38	7	2.6	60.4	21.7	124.1	5.7	44.6	13.7	17	0.28	184.5	0.49
8	2	A	131.2	n/a	n/a	n/a	n/a	n/a	n/a	n/a	n/a	n/a	n/a	n/a	n/a	n/a	n/a	n/a	n/a	143	4.2	115	24	10.5	4.4	1.8	11	0.7	102	5.8	3.2	64	46	74	0.12	135	43	8	2.6	46.1	39.7	103.2	4.8	51.9	8.4	<10	<0,22	149.3	0.45
9	2	A	134.8	n/a	n/a	n/a	n/a	n/a	n/a	n/a	n/a	n/a	n/a	n/a	n/a	n/a	n/a	n/a	n/a	140	4.3	114	22	10.4	3.2	1.83	12	0.6	97	5.9	3.1	55	42	67	0.21	169	27	8	2.8	81.4	30.7	148.7	9.4	52.9	18.1	207.3	2.55	230.1	0.55
10	4	B	145.6	6.67	6.31	15.7	47.6	75.5	24.9	33	13	320	8.6	3.94	0.0667	1.93	0.27	0.47	0	144	4.2	118	21	10.6	4.4	1.89	11	0.6	101	5.9	3.4	98	46	73	0.17	184	43	9	2.5	23.5	14	26.4	<2,5	21.2	4.6	<10	<0,43	49.9	0.89
[truncated: 12 more columns]
